# Supplementary material for: Maternal saliva visfatin level in term and preterm labor: A case control study
Source: PLoS One. 2023 Jul 17;18(7):e0288786. doi: 10.1371/journal.pone.0288786 (PMC10351718; doi:10.1371/journal.pone.0288786)
Supplement: S1 Data — (XLSX) [file pone.0288786.s001.xlsx]

## Sheet: Sheet1
id	groups	age	resident	education	mothers_job	gestational_age	endometriosis	pcos	surgery	gdm	pp_bmi	weight_gain	htn	prev_delivery_type	delivery_age	delivery_type	gender	height	weight	hc	visfatine
1	Preterm	41	Urban	Under Diploma	Housewife	36.57	No	Yes	No	Yes	Over	Upper	Yes	VD	36.85	VD	girl	47	AGA	31	4.01
2	Preterm	41	Rural	Under Diploma	Housewife	36.42	No	No	Yes	No	Low	Lower	Yes	CS	36.42	CS	boy	42	SGA	31	1.86
3	Preterm	26	Urban	Academic	Employed	35.57	No	No	No	No	Normal	Normal	No	NO	38	VD	girl	49	AGA	35	4.08
4	Preterm	39	Urban	Diploma	Housewife	33.71	No	No	No	No	Over	Normal	Yes	VD	33.85	VD	girl	51	AGA	31	4.94
5	Preterm	19	Urban	Diploma	Unemployed	30.14	No	Yes	No	No	Over	Normal	No	NO	30.42	VD	boy	43	AGA	30	4.11
6	Preterm	32	Urban	Academic	Housewife	33.28	No	No	No	No	Over	Normal	Yes	NO	39.28	VD	boy	52	AGA	36	0.28
7	Preterm	28	Urban	Academic	Housewife	34.57	No	Yes	No	Yes	Normal	Normal	No	NO	34.57	VD	boy	46	LGA	34	5.13
8	Preterm	33	Urban	Academic	Employed	30.28	No	Yes	No	No	Normal	Normal	No	NO	33.28	CS	girl	42	AGA	31	5.64
9	Preterm	33	Urban	Diploma	Housewife	27.85	No	No	Yes	Yes	Over	Normal	No	CS	39	CS	girl	51	AGA	36	5.71
10	Preterm	30	Rural	Diploma	Housewife	30.28	No	No	No	No	Normal	Lower	No	NO	35	VD	boy	50	AGA	34	7.75
11	Preterm	31	Rural	Diploma	Housewife	35.71	No	No	No	No	Over	Upper	No	VD	39	VD	girl	49	AGA	34	3
12	Preterm	24	Urban	Academic	Housewife	31.85	No	No	No	No	Normal	Lower	No	NO	39	VD	girl	50	AGA	35	3.94
13	Preterm	34	Urban	Diploma	Housewife	36.85	No	No	No	No	Normal	Normal	No	NO	40	CS	girl	51	AGA	36	2.38
14	Preterm	30	Rural	Under Diploma	Housewife	35.14	No	No	No	Yes	Normal	Lower	No	VD	40.28	VD	girl	52	SGA	33	4.29
15	Preterm	30	Urban	Academic	Housewife	34.42	No	No	No	No	Low	Lower	No	NO	34.42	VD	girl	44	AGA	34	4.15
16	Preterm	38	Urban	Under Diploma	Housewife	33	No	No	Yes	Yes	Obese	Normal	No	CS	33	CS	girl	42	AGA	30	5.14
17	Preterm	29	Rural	Under Diploma	Housewife	33.42	No	No	No	No	Obese	Normal	No	VD	34	CS	boy	46	SGA	32	5.95
18	Preterm	28	Urban	Diploma	Housewife	31.85	No	No	No	No	Normal	Lower	No	NO	35	VD	girl	46	AGA	36	3.01
19	Preterm	29	Rural	Diploma	Housewife	35.42	No	No	No	Yes	Normal	Normal	No	VD	37.28	VD	girl	43	SGA	31	3.14
20	Preterm	28	Rural	Under Diploma	Housewife	35	No	No	No	Yes	Obese	Lower	No	VD	35.14	VD	girl	50	LGA	33.5	3.29
21	Preterm	30	Rural	Diploma	Housewife	32.71	No	No	Yes	No	Over	Lower	No	NO	38	VD	boy	55	AGA	36	3.43
22	Preterm	35	Urban	Under Diploma	Housewife	31	No	No	No	Yes	Obese	Upper	No	VD	32	CS	girl	44	AGA	30	8.27
23	Preterm	24	Urban	Under Diploma	Housewife	26	No	No	No	No	Normal	Normal	No	VD	40	VD	girl	48	AGA	34	5.24
24	Preterm	31	Rural	Diploma	Housewife	35.85	No	No	No	No	Low	Normal	No	NO	35.85	VD	boy	48	SGA	33	4.01
25	Preterm	37	Urban	Academic	Housewife	31	No	No	No	No	Over	Upper	Yes	NO	31	CS	boy	40	AGA	27	9.74
26	Preterm	31	Urban	Under Diploma	Housewife	27	No	Yes	Yes	No	Obese	Normal	No	NO	28	VD	girl	37	AGA	25	4.94
27	Preterm	32	Urban	Diploma	Housewife	30.85	No	No	No	No	Normal	Normal	No	VD	38	VD	girl	50	AGA	35	2.95
28	Preterm	34	Urban	Academic	Housewife	36.28	No	No	No	No	Normal	Upper	No	VD	40	VD	girl	54	AGA	32	6
29	Preterm	34	Urban	Under Diploma	Housewife	36.71	No	No	No	Yes	Normal	Normal	No	VD	36.71	VD	girl	52	AGA	37	6.01
30	Preterm	36	Rural	Under Diploma	Housewife	35.85	No	No	No	Yes	Normal	Normal	Yes	VD	36.85	VD	boy	47	AGA	34	4.99
31	Preterm	21	Urban	Under Diploma	Housewife	32	No	No	No	No	Normal	Normal	No	NO	39	VD	girl	48	SGA	33	5.13
32	Preterm	33	Urban	Under Diploma	Housewife	35	No	No	No	No	Over	Normal	No	NO	40.57	CS	girl	52	AGA	35	11.36
33	Preterm	33	Rural	Under Diploma	Housewife	34	No	No	No	No	Low	Upper	No	VD	40	VD	girl	50	AGA	35	5.49
34	Preterm	35	Urban	Academic	Unemployed	30	No	No	No	Yes	Normal	Normal	No	NO	37	CS	boy	50	AGA	36	4
35	Preterm	32	Rural	Diploma	Housewife	34	No	No	Yes	Yes	Obese	Normal	No	VD	36.71	VD	boy	54	LGA	33	9.12
36	Preterm	21	Rural	Under Diploma	Housewife	27	No	No	No	No	Low	Lower	No	NO	36	VD	boy	45	AGA	33	3.22
37	Preterm	24	Rural	Diploma	Housewife	34	No	No	No	Yes	Normal	Normal	No	NO	34.28	VD	girl	45	AGA	31.5	3.99
38	Preterm	25	Urban	Diploma	Housewife	25.85	No	No	No	Yes	Obese	Normal	Yes	VD	25.85	CS	boy	33	AGA	23	5.41
39	Preterm	28	Urban	Under Diploma	Housewife	30.71	No	No	No	Yes	Normal	Lower	No	NO	31	CS	boy	38	AGA	29.5	0.84
40	Preterm	23	Urban	Under Diploma	Housewife	33.14	No	No	No	No	Over	Upper	No	NO	34	VD	boy	49	AGA	34	4.14
1	Term	22	Rural	Under Diploma	Housewife	40	No	No	No	No	Obese	Upper	No	VD	40.14	VD	boy	52	AGA	35	4.41
2	Term	21	Urban	Diploma	Housewife	38	No	No	No	No	Over	Upper	No	NO	40	VD	boy	51	AGA	35	8.14
3	Term	15	Rural	Under Diploma	Housewife	39.42	No	No	No	No	Normal	Lower	No	NO	40.28	VD	boy	53	AGA	36.5	6.93
4	Term	18	Urban	Diploma	Housewife	39.42	No	Yes	No	No	Normal	Upper	No	NO	41	CS	girl	51.5	SGA	34	12.94
5	Term	28	Urban	Diploma	Housewife	39	No	No	No	No	Obese	Upper	No	VD	39.28	VD	girl	49	AGA	36	7.63
6	Term	17	Urban	Under Diploma	Housewife	38.71	No	No	No	No	Normal	Upper	No	VD	39.85	VD	girl	50	AGA	35	8.14
7	Term	25	Rural	Diploma	Housewife	39.85	No	No	No	No	Normal	Lower	No	VD	39.85	VD	boy	51	AGA	36	8
8	Term	22	Urban	Under Diploma	Housewife	39.28	No	No	No	No	Normal	Lower	No	VD	40	VD	boy	53	AGA	35	8.34
9	Term	23	Rural	Under Diploma	Housewife	38.71	No	No	No	No	Over	Normal	No	VD	39	VD	boy	52.5	AGA	37.5	5.87
10	Term	25	Urban	Diploma	Housewife	39.14	No	No	No	No	Normal	Upper	No	NO	39.71	CS	boy	50	AGA	36	8
11	Term	41	Urban	Diploma	Housewife	39.28	No	No	No	No	Over	Normal	No	NO	38.85	CS	boy	54	AGA	34	7.14
12	Term	28	Urban	Under Diploma	Housewife	40.28	No	No	No	No	Normal	Upper	No	NO	40.71	CS	boy	53	LGA	38	11.08
13	Term	32	Urban	Under Diploma	Housewife	38.57	No	No	No	Yes	Over	Lower	No	VD	38.57	VD	boy	52	AGA	36.5	7.34
14	Term	29	Rural	Under Diploma	Housewife	39.42	No	No	No	No	Obese	Upper	Yes	VD	39.42	VD	boy	51	AGA	36	6.82
15	Term	26	Rural	Under Diploma	Unemployed	39.85	No	No	No	No	Normal	Normal	No	NO	40.14	VD	girl	48	SGA	33	6.54
16	Term	33	Rural	Under Diploma	Housewife	40.14	No	No	No	No	Normal	Lower	No	VD	40.14	VD	boy	52	AGA	35	2.56
17	Term	25	Urban	Diploma	Housewife	39.71	No	No	No	No	Normal	Upper	No	NO	40	VD	boy	53	LGA	35	5.14
18	Term	39	Urban	Diploma	Housewife	40.14	No	No	No	No	Normal	Upper	No	VD	40.28	CS	boy	52	AGA	35	5.29
19	Term	30	Urban	Under Diploma	Housewife	39.71	Yes	No	No	No	Over	Upper	No	NO	40	CS	girl	50	AGA	34	5.43
20	Term	37	Urban	Diploma	Housewife	38.85	No	No	No	Yes	Over	Lower	Yes	VD	39	VD	girl	47	SGA	34	0.52
21	Term	36	Urban	Diploma	Housewife	37.28	No	No	No	No	Obese	Normal	Yes	NO	37.71	VD	girl	49	AGA	34	5.9
22	Term	27	Rural	Under Diploma	Housewife	39.71	No	No	No	No	Over	Lower	No	NO	39.71	VD	boy	51	AGA	35	5.61
23	Term	24	Rural	Under Diploma	Housewife	38.42	No	No	No	Yes	Obese	Upper	No	VD	38.42	VD	boy	52	AGA	33	4.07
24	Term	25	Urban	Under Diploma	Housewife	38	No	No	No	No	Obese	Normal	No	VD	38.28	VD	boy	50	AGA	35	5.34
25	Term	38	Urban	Academic	Housewife	37	No	No	No	No	Over	Upper	Yes	NO	39.28	VD	boy	57	AGA	36	7.14
26	Term	25	Urban	Academic	Housewife	39	No	No	No	No	Normal	Normal	No	NO	42	VD	boy	50	AGA	35	7.51
27	Term	25	Urban	Academic	Housewife	37.28	No	No	Yes	No	Over	Normal	No	CS	39	CS	boy	49	AGA	34	18.57
28	Term	32	Urban	Diploma	Housewife	37.28	No	No	Yes	Yes	Obese	Upper	No	NO	38.42	VD	boy	49	AGA	36.5	5.01
29	Term	31	Urban	Academic	Employed	37.28	No	Yes	No	No	Normal	Normal	No	NO	39.57	VD	boy	51	AGA	35	5.9
30	Term	31	Urban	Academic	Housewife	39	No	No	No	No	Normal	Normal	No	NO	39	VD	boy	53	AGA	35	9.1
31	Term	39	Urban	Academic	Unemployed	37.57	No	No	No	No	Over	Upper	No	VD	39	VD	girl	53	AGA	35	6.94
32	Term	19	Urban	Under Diploma	Housewife	37.14	No	No	No	Yes	Normal	Normal	No	NO	39.57	CS	girl	53	AGA	35	6.12
33	Term	37	Urban	Academic	Employed	38.57	No	No	No	No	Normal	Upper	No	NO	40.28	CS	boy	53	AGA	36.5	7.12
34	Term	40	Urban	Academic	Housewife	37.57	No	No	Yes	No	Normal	Normal	No	CS	39	CS	boy	50	AGA	35	7.14
35	Term	34	Urban	Under Diploma	Housewife	37.57	No	No	No	No	Normal	Lower	Yes	NO	38	VD	girl	52	SGA	34	1.46
36	Term	38	Urban	Diploma	Housewife	37.71	No	No	Yes	No	Normal	Normal	No	VD	40	VD	girl	52	SGA	34	5.43
37	Term	36	Rural	Under Diploma	Housewife	38	No	No	Yes	No	Over	Upper	No	CS	39	CS	boy	48	AGA	34	8.14
38	Term	25	Rural	Under Diploma	Housewife	37.85	No	No	No	No	Normal	Normal	No	NO	39.28	VD	boy	50	AGA	34	8.54
39	Term	33	Urban	Diploma	Housewife	38.42	No	Yes	No	No	Normal	Upper	No	NO	39.28	CS	boy	52	AGA	34	7
40	Term	33	Urban	Academic	Employed	38	No	No	No	No	Normal	Normal	No	VD	38.57	VD	girl	55	AGA	35	1
